# Supplementary material for: Prevalence of and Factors Associated with Hypertension Among Bank Employees: A Cross-Sectional Study in Saudi Arabia
Source: Healthcare (Basel). 2025 Jan 13;13(2):134. doi: 10.3390/healthcare13020134 (PMC11764735; doi:10.3390/healthcare13020134)
Supplement: Supplementary file 1 [file healthcare-13-00134-s001.zip]

Archive with 1 entries (1 files):
- healthcare-3346982-supplementary-Table S1.pdf
